# Supplementary material for: Copper-Catalyzed Asymmetric Dearomative [3+2] Cycloaddition of Nitroheteroarenes with Azomethines
Source: Molecules. 2023 Mar 19;28(6):2765. doi: 10.3390/molecules28062765 (PMC10057014; doi:10.3390/molecules28062765)
Supplement: Supplementary file 1 [file molecules-28-02765-s001.zip]

Archive with 1 entries (1 files):
- molecules-2230719-supplementary.pdf
